# Supplementary material for: Exploring Alternative Treatment Choices for Multidrug-Resistant Clinical Strains of Helicobacter pylori in Mongolia
Source: Microorganisms. 2023 Nov 24;11(12):2852. doi: 10.3390/microorganisms11122852 (PMC10745380; doi:10.3390/microorganisms11122852)
Supplement: Supplementary file 1 [file microorganisms-11-02852-s001.zip]

Archive with 1 entries (1 files):
- microorganisms-2662700-supplementary.pdf
